# Supplementary material for: Risk of Iron Overload in Obesity and Implications in Metabolic Health
Source: Nutrients. 2021 May 2;13(5):1539. doi: 10.3390/nu13051539 (PMC8147503; doi:10.3390/nu13051539)
Supplement: Supplementary file 1 [file nutrients-13-01539-s001.zip]

Archive with 1 entries (1 files):
- nutrients-1187757-supplementary.pdf
